# Supplementary material for: Age-Related Changes in Left Ventricular Vortex Formation and Flow Energetics
Source: J Clin Med. 2021 Aug 16;10(16):3619. doi: 10.3390/jcm10163619 (PMC8397127; doi:10.3390/jcm10163619)
Supplement: Supplementary file 1 [file jcm-10-03619-s001.zip]

Archive with 1 entries (1 files):
- Supplementary Video.mp4
